# Supplementary material for: Breastfeeding Practice and Association between Characteristics and Experiences of Mothers Living in Bangkok
Source: Int J Environ Res Public Health. 2021 Jul 26;18(15):7889. doi: 10.3390/ijerph18157889 (PMC8345453; doi:10.3390/ijerph18157889)
Supplement: Supplementary file 1 [file ijerph-18-07889-s001.zip]

Archive with 1 entries (1 files):
- ijerph-1282286-supplementary.pdf
